# Supplementary material for: What’s for dinner? Undescribed species of porcini in a commercial packet
Source: PeerJ. 2014 Sep 16;2:e570. doi: 10.7717/peerj.570 (PMC4179395; doi:10.7717/peerj.570)
Supplement: Supplemental Information 1 — This is a file containing aligned ITS sequences used for the phylogenetic analyses. [file peerj-02-570-s001.zip]

Archive with 1 entries (1 files):
- Chinese_porcini_rooted.phy
