# Supplementary material for: What’s for dinner? Undescribed species of porcini in a commercial packet
Source: PeerJ. 2014 Sep 16;2:e570. doi: 10.7717/peerj.570 (PMC4179395; doi:10.7717/peerj.570)
Supplement: Supplemental Information 1 — This is a file containing aligned ITS sequences used for the phylogenetic analyses. [file peerj-02-570-s001.zip › Chinese_porcini_rooted.phy]

39   802
UDB000940_Boletus_aereus        CATTATCGAG TTAGACCGGG AAGGGGTTTC CTCGGACTCC CCTTCCTAGT TTTCCTTATT
JN563914_Boletus_shiyong        ?????tcgag ttagactggg aaggggtttc cttggactcc ccttcctagt tttccttatt
JN563916_Boletus_shiyong        ?????tcgag ttagaccggg aaggggtttc cttggactcc ccttcctagt tttccttatt
JN563918_Boletus_shiyong        ?????tcgag ttagaccggg aaggggtttc cttggactcc ccttcctagt tttccttatt
JN563919_Boletus_shiyong        ?????tcgag ttagactggg aaggggtttc cttggactcc ccttcctagt tttccttatt
JN563915_Boletus_sp_5_ZLY_2012  ?????tcgag ttagaccggg aaggggtttc cttggactcc ccttcctagt tttccttatt
KF815937_Boletus_shiyong        ?????????g ttagaccggg gaggggtttc cTtggactcc ccttcctAgt ttTccttatt
EU231966_Boletus_bainiugan      cattatcgag ttagaccggg aaggggtttc ctcggactct ccttcctagt tttccttatt
EU231965_Boletus_bainiugan      cattatcgag ttagaccggg aaggggtttc ctcggactct ccttcctagt tttccttatt
JN563907_Boletus_bainiugan      ?????tcgag ttagaccggg aaggggtttc ctcggactct ccttcctagt tttccttatt
JN563908_Boletus_bainiugan      ?????tcgag ttagaccggg aaggggtttc ctcggactct ccttcctagt tttccttatt
JN563909_Boletus_bainiugan      ?????tcgag ttagaccggg aaggggtttc ctcggactct ccttcctagt tttccttatt
JN563911_Boletus_bainiugan      ?????tcgag ttagaccggg aaggggtttc ctcggactct ccttcctagt tttccttatt
JN563912_Boletus_bainiugan      ?????tcgag ttagaccggg aaggggtttc ctcggactct ccttcctagt tttccttatt
JN563913_Boletus_bainiugan      ?????tcgag ttagaccggg aaggggtttc ctcggactct ccttcctagt tttccttatt
JN563917_Boletus_bainiugan      ?????????? ?????????? ?????????? ??????ctct ccttcctagt tttccttatt
KF815934_Boletus_bainiugan      ?????????? ?????????? aaggggtttc ctcggactct ccttcctagt tttccttatt
KF815935_Boletus_bainiugan      cattatcgag ttagaccggg aaggggtttc ctcggactct ccttcctagt ttTcctTatt
KF815936_Boletus_bainiugan      cattatcgag ttagaccggG aaggggTttc cTcggactct ccttcctagt tttccttatt
KF854282_Boletus_bainiugan      CATTATCGAG TTAGACCGGG AAGGGGTTTC CTCGGACTCT CCTTCCTAGT TTTCCTTATT
KF854281_Boletus_bainiugan      CATTATCGAG TTAGACCGGG AAGGGGTTTC CTCGGACTCT CCTTCCTAGT TTTCCTTATT
EU231964_Boletus_meiweiniuganj  cattatcgag ttagaccggg aaggggtttc ctcggactct ccttcctagt tttccttatt
JQ172782_Boletus_meiweiniuganj  cattatcgag ttagaccggg aaggggtttc ctcggactct ccttcctagt tttccttatt
JQ172783_Boletus_meiweiniuganj  cattatcgag ttagaccggg aaggggtttc ctcggactct ccttcctagt tttccttatt
JN563901_Boletus_meiweiniuganj  ?????????? ?????????? ?????????? ?????????? ccttcctagt tttccttatt
JN563902_Boletus_meiweiniuganj  ?????tcgag ttagaccggg aaggggtttc ctcggactct ccttcctagt tttccttatt
JN563903_Boletus_meiweiniuganj  ?????tcgag ttagaccggg aaggggtttc ctcggactct ccttcctagt tttccttatt
JN563905_Boletus_meiweiniuganj  ?????tcgag ttagaccggg aaggggtttc ctcggactct ccttcctagt tttccttatt
JN563904_Boletus_meiweiniuganj  ?????tcgag ttagaccggg aaggggtttc ctcggactct ccttcctagt tttccttatt
JN563906_Boletus_meiweiniuganj  ?????TCGAG TTAGACCGGG AAGGGGTTTC CTCGGACTCT CCTTCCTAGT TTTCCTTATT
KF815928_Boletus_meiweiniuganj  cattatcgag ttagaccggg aaggggtttc ctcggactct ccttcctagt tttccttatt
KF815926_Boletus_meiweiniuganj  cattatcgag ttagaccggg aaggggtttc ctcggactct ccttcctagt tttccttatt
KF815931_Boletus_meiweiniuganj  cattatcgag ttagaccggg aaggggtttc ctcggactct ccttcctagt tttccttatt
KF815932_Boletus_meiweiniuganj  cattatcgag ttagaccggg aaggggtttc ctcggactct ccttcctagt tttccttatt
KF815933_Boletus_meiweiniuganj  cattatcgag ttagaccggg aaggggtttc ctcggactct ccttcctagt tttccttatt
KF815927_Boletus_meiweiniuganj  cattatcgag ttagaccggg aaggggtttc ctcggactct ccttcctagt tttccttatt
KF815930_Boletus_meiweiniuganj  cattatcgag ttagaccggg aaggggtttc ctcggactct ccttcctagt tttccttatt
KF815929_Boletus_meiweiniuganj  cattatcgag Ttagaccggg aaggggtttc ctcggactct ccttcctagt tttccttatt
KF854283_Boletus_meiweiniuganj  CATTATCGAG TTAGACCGGG AAGGGGTTTC CTCGGACTCT CCTTCCTAGT TTTCCTTATT

                                TCACCTGTGC ACCCTCTGTA GGCCCTCGAG AGAGGATCTA CGTTTTCTAT AATCTACTCT
                                tcacctgtgc accctttgta ggccctcgag agaggatcta tgttttctat aatctactct
                                tcacctgtgc accctttgta ggccctcgag agaggatcta tgttttctat aatctactct
                                tcacctgtgc accctttgta ggccctcgag agaggatcta tgttttctat aatctactct
                                tcacctgtgc accctttgta ggccctcgag agaggatcta tgttttctat aatctactct
                                tcacctgtgc accctttgta ggccctcgag agaggatcta tgttttctat aatctactct
                                tcacctgtgc accctttgta ggccctcgag agaggatcta tgttttctat aatctactct
                                tcacctgtgc accctctgta ggccctcgag agaggatcta tgttttctat aatctactct
                                tcacctgtgc accctctgta ggccctcgag agaggatcta tgttttctat aatctactct
                                tcacctgtgc accctctgta ggccctcgag agaggatcta tgttttctat aatctactct
                                tcacctgtgc accctctgta ggccctcgag agaggatcta tgttttctat aatctactct
                                tcacctgtgc accctctgta ggccctcgag agaggatcta tgttttctat aatctactct
                                tcacctgtgc accctctgta ggccctcgag agaggatcta tgttttctat aatctactct
                                tcacctgtgc accctctgta ggccctcgag agaggatcta tgttttctat aatctactct
                                tcacctgtgc accctctgta ggccctcgag agaggatcta tgttttctat aatctactct
                                tcacctgtgc accctctgta ggccctcgag agaggatcta tgttttctat aatatactct
                                tcacctgtgc accctctgta ggccctcgag agaggatcta tgttttctat aatctactct
                                tcacctgtgc accctctgta ggccctcgag agaggatcta tgttttctat aatctactct
                                tcacctgtgc accctctgta ggccctcgag agaggatcta tgttttctat aatctactct
                                TCACCTGTGC ACCCTCTGTA GGCCCTCGAG AGAGGATCTA TGTTTTCTAT AATCTACTCT
                                TCACCTGTGC ACCCTCTGTA GGCCCTCGAG AGAGGATCTA TGTTTTCTAT AATCTACTCT
                                tcacctgtgc accctctgta ggccctcgag agaggatcta tgttttctat aatctactct
                                tcacctgtgc accctctgta ggccctcgag agaggatcta tgttttctat aatctactct
                                tcacctgtgc accctctgta ggccctcgag agaggatcta cgttttctat aatctactct
                                tcacctgtgc accctctgta ggccctcgag agaggatcta tgttttctat aatctactct
                                tcacctgtgc accctctgta ggccctcgag agaggatcta tgttttctat aatctgctct
                                tcacctgtgc accctctgta ggccctcgag agaggatcta tgttttctat aatctactct
                                tcacctgtgc accctctgta ggccctcgag agaggatcta tgttttctat aatctactct
                                tcacctgtgc accctctgta ggccctcgag agaggatcta tgttttctat aatctactct
                                TCACCTGTGC ACCCTCTGTA GGCCCTCGAG AGAGGATCTA TGTTTTCTAT AATCTACTCT
                                tcacctgtgc accctctgta ggccctcgag agaggatcta cgttttctat aatctactct
                                tcacctgtgc accctctgta ggccctcgag agaggatcta Ygttttctat aatctactct
                                tcacctgtgc accctctgta ggccctcgag agaggatcta Ygttttctat aatctactct
                                tcacctgtgc accctctgta ggccctcgag agaggatcta tgttttctat aatctactct
                                tcacctgtgc accctctgta ggccctcgag agaggatcta tgttttctat aatctactct
                                tcacctgtgc accctctgta ggccctcgag agaggatcta Ygttttctat aatctactct
                                tcacctgtgc accctctgta ggccctcgag agaggatcta tgttttctat aatctactct
                                tcacctgtgc accctctgta ggYcctcgag agaggatcta tgttttctat aatctactct
                                TCACCTGTGC ACCCTCTGTA GGCCCTCGAG AGAGGATCTA TGTTTTCTAT AATCTACTCT

                                ATCGCATGTC CAGAACGTAT ACATACAAAC TTTTACAACT TTCAGCAACG GATCTCTTGG
                                atcgcatgtc cagaacgtat acacacaaac ttttacaact ttcagcaacg gatctcttgg
                                atcgcatgtc cagaacgtat acacacaaac ttttacaact ttcagcaacg gatctcttgg
                                atcgcatgtc cagaacgtat acacacaaac ttttacaact ttcagcaacg gatctcttgg
                                atcgcatgtc cagaacgtat acacacaaac ttttacaact ttcagcaacg gatctcttgg
                                atcgcatgtc cagaacgtat acacacaaac ttttacaact ttcagcaacg gatctcttgg
                                atcgcatgtc cagaacgtat acacacaaac ttttacaact ttcagcaacg gatctcttgg
                                attgcatgtc cagaacgtat acatacaaac ttttacaact ttcagcaacg gatctcttgg
                                attgcatgtc cagaacgtat acatacaaac ttttacaact ttcagcaacg gatctcttgg
                                attgcatgtc cagaacgtat acatacaaac ttttacaact ttcagcaacg gatctcttgg
                                attgcatgtc cagaacgtat acatacaaac ttttacaact ttcagcaacg gatctcttgg
                                attgcatgtc cagaacgtat acatacaaac ttttacaact ttcagcaacg gatctcttgg
                                attgcatgtc cagaacgtat acatacaaac ttttacaact ttcagcaacg gatctcttgg
                                attgcatgtc cagaacgtat acatacaaac ttttacaact ttcagcaacg gatctcttgg
                                attgcatgtc cagaacgtat acatacaaac ttttacaact ttcagcaacg gatctcttgg
                                attgcatgtc cagaacgtat acatacaaac ttttacaact ttcagcaacg gatctcttgg
                                attgcatgtc cagaacgtat acatacaaac ttttacaact ttcagcaacg gatctcttgg
                                attgcatgtc cagaacgtat acatacaaac ttttacaact ttcagcaacg gatctcttgg
                                attgcatgtc cagaacgtat acatacaaac ttttacaact ttcagcaacg gatctcttgg
                                ATCGCATGTC CAGAACGTAT ACATACAAAC TTTTACAACT TTCAGCAACG GATCTCTTGG
                                ATCGCATGTC CAGAACGTAT ACATACAAAC TTTTACAACT TTCAGCAACG GATCTCTTGG
                                atcgcatgtc cagaacgtat acatacaaac ttttacaact ttcagcaacg gatctcttgg
                                atcgcatgtc cagaacgtat acatacaaac ttttacaact ttcagcaacg gatctcttgg
                                atcgcatgtc cagaacgtat acatacaaac ttttacaact ttcagcaacg gatctcttgg
                                atcgcatgtc cagaacgtat acatacaaac ttttacaact ttcagcaacg gatctcttgg
                                atcgcatgtc cagaacgtat acatacaaac ttttacaact ttcagcaacg gatctcttgg
                                atcgcatgtc cagaacgtat acatacaaac ttttacaact ttcagcaacg gatctcttgg
                                atcgcatgtc cagaacgtat acatacaaac ttttacaact ttcagcaacg gatctcttgg
                                atcgcatgtc cagaacgtat acatacaaac ttttacaact ttcagcaacg gatctcttgg
                                ATCGCATGTC CAGAACGTAT ACATACAAAC TTTTACAACT TTCAGCAACG GATCTCTTGG
                                atcgcatgtc cagaacgtat acatacaaac ttttacaact ttcagcaacg gatctcttgg
                                atcgcatgtc cagaacgtat acatacaaac ttttacaact ttcagcaacg gatctcttgg
                                atcgcatgtc cagaacgtat acatacaaac ttttacaact ttcagcaacg gatctcttgg
                                atcgcatgtc cagaacgtat acatacaaac ttttacaact ttcagcaacg gatctcttgg
                                atcgcatgtc cagaacgtat acatacaaac ttttacaact ttcagcaacg gatctcttgg
                                atcgcatgtc cagaacgtat acatacaaac ttttacaact ttcagcaacg gatctcttgg
                                atcgcatgtc cagaacgtat acatacaaac ttttacaact ttcagcaacg gatctcttgg
                                atcgcatgtc cagaacgtat acatacaaac ttttacaact ttcagcaacg gatctcttgg
                                ATCGCATGTC CAGAACGTAT ACATACAAAC TTTTACAACT TTCAGCAACG GATCTCTTGG

                                CTCTCGCATC GATGAAGAAC GCAGCGAATT GCGATAAGTA ATGTGAATTG CAGATTTTCA
                                ctctcgcatc gatgaagaac gcagcgaatt gcgataagta atgtgaattg cagattttca
                                ctctcgcatc gatgaagaac gcagcgaatt gcgataagta atgtgaattg cagattttca
                                ctctcgcatc gatgaagaac gcagcgaatt gcgataagta atgtgaattg cagattttca
                                ctctcgcatc gatgaagaac gcagcgaatt gcgataagta atgtgaattg cagattttca
                                ctctcgcatc gatgaagaac gcagcgaatt gcgataagta atgtgaattg cagattttca
                                ctctcgcatc gatgaagaac gcagcgaatt gcgataagta atgtgaattg cagattttca
                                ctctcgcatc gatgaagaac gcagcgaatt gcgataagta atgtgaattg cagattttca
                                ctctcgcatc gatgaagaac gcagcgaatt gcgataagta atgtgaattg cagattttca
                                ctctcgcatc gatgaagaac gcagcgaatt gcgataagta atgtgaattg cagattttca
                                ctctcgcatc gatgaagaac gcagcgaatt gcgataagta atgtgaattg cagattttca
                                ctctcgcatc gatgaagaac gcagcgaatt gcgataagta atgtgaattg cagattttca
                                ctctcgcatc gatgaagaac gcagcgaatt gcgataagta atgtgaattg cagattttca
                                ctctcgcatc gatgaagaac gcagcgaatt gcgataagta atgtgaattg cagattttca
                                ctctcgcatc gatgaagaac gcagcgaatt gcgataagta atgtgaattg cagattttca
                                ctctcgcatc gatgaagaac gcagcgaatt gcgataagta atgtgaattg cagattttca
                                ctctcgcatc gatgaagaac gcagcgaatt gcgataagta atgtgaattg cagattttca
                                ctctcgcatc gatgaagaac gcagcgaatt gcgataagta atgtgaattg cagattttca
                                ctctcgcatc gatgaagaac gcagcgaatt gcgataagta atgtgaattg cagattttca
                                CTCTCGCATC GATGAAGAAC GCAGCGAATT GCGATAAGTA ATGTGAATTG CAGATTTTCA
                                CTCTCGCATC GATGAAGAAC GCAGCGAATT GCGATAAGTA ATGTGAATTG CAGATTTTCA
                                ctctcgcatc gatgaagaac gcagcgaatt gcgataagta atgtgaattg cagattttca
                                ctctcgcatc gatgaagaac gcagcgaatt gcgataagta atgtgaattg cagattttca
                                ctctcgcatc gatgaagaac gcagcgaatt gcgataagta atgtgaattg cagattttca
                                ctctcgcatc gatgaagaac gcagcgaatt gcgataagta atgtgaattg cagattttca
                                ctctcgcatc gatgaagaac gcagcgaatt gcgataagta atgtgaattg cagattttca
                                ctctcgcatc gatgaagaac gcagcgaatt gcgataagta atgtgaattg cagattttca
                                ctctcgcatc gatgaagaac gcagcgaatt gcgataagta atgtgaattg cagattttca
                                ctctcgcatc gatgaagaac gcagcgaatt gcgataagta atgtgaattg cagattttca
                                CTCTCGCATC GATGAAGAAC GCAGCGAATT GCGATAAGTA ATGTGAATTG CAGATTTTCA
                                ctctcgcatc gatgaagaac gcagcgaatt gcgataagta atgtgaattg cagattttca
                                ctctcgcatc gatgaagaac gcagcgaatt gcgataagta atgtgaattg cagattttca
                                ctctcgcatc gatgaagaac gcagcgaatt gcgataagta atgtgaattg cagattttca
                                ctctcgcatc gatgaagaac gcagcgaatt gcgataagta atgtgaattg cagattttca
                                ctctcgcatc gatgaagaac gcagcgaatt gcgataagta atgtgaattg cagattttca
                                ctctcgcatc gatgaagaac gcagcgaatt gcgataagta atgtgaattg cagattttca
                                ctctcgcatc gatgaagaac gcagcgaatt gcgataagta atgtgaattg cagattttca
                                ctctcgcatc gatgaagaac gcagcgaatt gcgataagta atgtgaattg cagattttca
                                CTCTCGCATC GATGAAGAAC GCAGCGAATT GCGATAAGTA ATGTGAATTG CAGATTTTCA

                                GTGAATCATC GAATCTTTGA ACGCACCTTG CGCTCCTTGG TATTCCGAGG AGCATGCCTG
                                gtgaatcatc gaatctttga acgcaccttg cgctccttgg tattccgagg agcatgcctg
                                gtgaatcatc gaatctttga acgcaccttg cgctccttgg tattccgagg agcatgcctg
                                gtgaatcatc gaatctttga acgcaccttg cgctccttgg tattccgagg agcatgcctg
                                gtgaatcatc gaatctttga acgcaccttg cgctccttgg tattccgagg agcatgcctg
                                gtgaatcatc gaatctttga acgcaccttg cgctccttgg tattccgagg agcatgcctg
                                gtgaatcatc gaatctttga acgcaccttg cgctccttgg tattccgagg agcatgcctg
                                gtgaatcatc gaatctttga acgcaccttg cgctccttgg tattccgagg agcatgcctg
                                gtgaatcatc gaatctttga acgcaccttg cgctccttgg tattccgagg agcatgcctg
                                gtgaatcatc gaatctttga acgcaccttg cgctccttgg tattccgagg agcatgcctg
                                gtgaatcatc gaatctttga acgcaccttg cgctccttgg tattccgagg agcatgcctg
                                gtgaatcatc gaatctttga acgcaccttg cgctccttgg tattccgagg agcatgcctg
                                gtgaatcatc gaatctttga acgcaccttg cgctccttgg tattccgagg agcatgcctg
                                gtgaatcatc gaatctttga acgcaccttg cgctccttgg tattccgagg agcatgcctg
                                gtgaatcatc gaatctttga acgcaccttg cgctccttgg tattccgagg agcatgcctg
                                gtgaatcatc gaatctttga acgcaccctg cgctccttgg tattccgagg agcatccctg
                                gtgaatcatc gaatctttga acgcaccttg cgctccttgg tattccgagg agcatgcctg
                                gtgaatcatc gaatctttga acgcaccttg cgctccttgg tattccgagg agcatgcctg
                                gtgaatcatc gaatctttga acgcaccttg cgctccttgg tattccgagg agcatgcctg
                                GTGAATCATC GAATCTTTGA ACGCACCTTG CGCTCCTTGG TATTCCGAGG AGCATGCCTG
                                GTGAATCATC GAATCTTTGA ACGCACCTTG CGCTCCTTGG TATTCCGAGG AGCATGCCTG
                                gtgaatcatc gaatctttga acgcaccttg cgctccttgg tattccgagg agcatgcctg
                                gtgaatcatc gaatctttga acgcaccttg cgctccttgg tattccgagg agcatgcctg
                                gtgaatcatc gaatctttga acgcaccttg cgctccttgg tattccgagg agcatgcctg
                                gtgaatcatc gaatctttga acgcaccttg cgctccttgg tattccgagg agcatgcctg
                                gtgaatcatc gaatctttga acgcaccttg cgctccttgg tattccgagg agcatgcctg
                                gtgaatcatc gaatctttga acgcaccttg cgctccttgg tattccgagg agcatgcctg
                                gtgaatcatc gaatctttga acgcaccttg cgctccttgg tattccgagg agcatgcctg
                                gtgaatcatc gaatctttga acgcaccttg cgctccttgg tattccgagg agcatgcctg
                                GTGAATCATC GAATCTTTGA ACGCACCTTG CGCTCCTTGG TATTCCGAGG AGCATGCCTG
                                gtgaatcatc gaatctttga acgcaccttg cgctccttgg tattccgagg agcatgcctg
                                gtgaatcatc gaatctttga acgcaccttg cgctccttgg tattccgagg agcatgcctg
                                gtgaatcatc gaatctttga acgcaccttg cgctccttgg tattccgagg agcatgcctg
                                gtgaatcatc gaatctttga acgcaccttg cgctccttgg tattccgagg agcatgcctg
                                gtgaatcatc gaatctttga acgcaccttg cgctccttgg tattccgagg agcatgcctg
                                gtgaatcatc gaatctttga acgcaccttg cgctccttgg tattccgagg agcatgcctg
                                gtgaatcatc gaatctttga acgcaccttg cgctccttgg tattccgagg agcatgcctg
                                gtgaatcatc gaatctttga acgcaccttg cgctccttgg tattccgagg agcatgcctg
                                GTGAATCATC GAATCTTTGA ACGCACCTTG CGCTCCTTGG TATTCCGAGG AGCATGCCTG

                                TTTGAGTGTC ATGGAATTCT CAACCATGTC TCGATCTGAT CTCGA-GGCA TGGCTTGGAC
                                tttgagtgtc atggaattct caaccatgtc tcgatctgat atcga-ggca tggcttggac
                                tttgagtgtc atggaattct caaccatgtc tcgatctgat ctcga-ggca tggcttggac
                                tttgagtgtc atggaattct caaccatgtc tcgatctgat ctcga-ggca tggcttggac
                                tttgagtgtc atggaattct caaccatgtc tcgatctgat atcga-ggca tggcttggac
                                tttgagtgtc atggaattct caaccatgtc tcgatctgat atcga-ggca tggcttggac
                                tttgagtgtc atggaattct caaccatgtc tcgatctgat ctcga-ggca tggcttggac
                                tttgagtgtc atggaattct caaccgtgtc tcgatctgat ctcgagggca Nggcttggac
                                tttgagtgtc atggaattct caaccgtgtc tcgatctgat ctcgagggca tggcttggac
                                tttgagtgtc atggaattct caaccgtgtc tcgatctgat ctcgagggca tggcttggac
                                tttgagtgtc atggaattct caaccgtgtc tcgatctgat ctcgagggca tggcttggac
                                tttgagtgtc atggaattct caaccgtgtc tcgatctgat ctcgagggca tggcttggac
                                tttgagtgtc atggaattct caaccgtgtc tcgatctgat ctcgagggca tggcttggac
                                tttgagtgtc atggaattct caaccgtgtc tcgatctgat ctcgagggca tggcttggac
                                tttgagtgtc atggaattct caaccgtgtc tcgatctgat ctcgagggca tggcttggac
                                tttgagtgtc atggaattct cacccgtgtc tcgatttgat ctcgagggca tggtttggac
                                tttgagtgtc atggaattct caaccgtgtc tcgatctgat ctcgagggca tggcttggac
                                tttgagtgtc atggaattct caaccgtgtc tcgatctgat ctcgagggca tggcttggac
                                tttgagtgtc atggaattct caaccgtgtc tcgatctgat ctcgagggca tggcttggac
                                TTTGAGTGTC ATGGAATTCT CAACCGTGTC TCGATCTGAT CTCGA-GGCA TGGCTTGGAC
                                TTTGAGTGTC ATGGAATTCT CAACCGTGTC TCGATCTGAT CTCGA-GGCA TGGCTTGGAC
                                tttgagtgtc atggaattct caaccgtgtc tcgatctgat ctcga-ggca tggcttggac
                                tttgagtgtc atggaattct caaccgtgtc tcgatctgat ctcga-ggca tggcttggac
                                tttgagtgtc atggaattct caaccgtgtc tcgatctgat ctcaa-ggca tggcttggac
                                tttgagtgtc atggaattct caaccgtgtc tcgatctgat ctcga-ggca tggcttggac
                                tttgagtgtc atggaattct caaccgtgtc tcgatctgat ctcga-ggca tggcttggac
                                tttgagtgtc atggaattct caaccgtgtc tcgatctgat ctcga-ggca tggcttggac
                                tttgagtgtc atggaattct caaccgtgtc tcgatctgat ctcga-ggca tggcttggac
                                tttgagtgtc atggaattct caaccgtgtc tcgatctgat ctcga-ggca tggcttggac
                                TTTGAGTGTC ATGGAATTCT CAACCGTGTC TCGATCTGAT CTCGA-GGCA TGGCTTGGAC
                                tttgagtgtc atggaattct caaccgtgtc tcgatctgat ctcaa-ggca tggcttggac
                                tttgagtgtc atggaattct caaccgtgtc tcgatctgat ctcRa-ggca tggcttggac
                                tttgagtgtc atggaattct caaccgtgtc tcgatctgat ctcRa-ggca tggcttggac
                                tttgagtgtc atggaattct caaccgtgtc tcgatctgat ctcga-ggca tggcttggac
                                tttgagtgtc atggaattct caaccgtgtc tcgatctgat ctcga-ggca tggcttggac
                                tttgagtgtc atggaattct caaccgtgtc tcgatctgat ctcRa-ggca tggcttggac
                                tttgagtgtc atggaattct caaccgtgtc tcgatctgat ctcga-ggca tggcttggac
                                tttgagtgtc atggaattct caaccgtgtc tcgatctgat ctcga-ggca tggcttggac
                                TTTGAGTGTC ATGGAATTCT CAACCGTGTC TCGATCTGAT CTCGA-GGCA TGGCTTGGAC

                                TTGGGAGTTG CTGGCGGCCT CGTCAGCTCT CCTCAAACAC ATTAGCGATG TTCAGCAAGC
                                ttgggagttg ctggcggcct cgtcagctct cctcaaacac attagcgacg ttcagcaagc
                                ttgggagttg ctggcggcct cgtcagctct cctcaaacac attagcgacg ttcagcaagc
                                ttgggagttg ctggcggcct cgtcagctct cctcaaacac attagcgacg ttcagcaagc
                                ttgggagttg ctggcggcct cgtcagctct cctcaaacac attagcgacg ttcagcaagc
                                ttgggagttg ctggcggcct cgtcagctct cctcaaacac attagcgacg ttcagcaagc
                                ttgggagttg ctggcggcct cgtcagctct cctcaaacac attagcgacg ttcagcaagc
                                ttggNagttg ctggcggcct tgtcaNctct cctcaaacNc attagcgacg ttcaNcaaSc
                                ttgggagttg ctggcggcct tgtcagctct cctcaaacac attagcgacg ttcagcaagc
                                ttgggagttg ctggcggcct tgtcagctct cctcaaacac attagcgacg ttcagcaagc
                                ttgggagttg ctggcggcct tgtcagctct cctcaaacac attagcgacg ttcagcaagc
                                ttgggagttg ctggcggcct cgtcagctct cctcaaacac attagcgacg ttcagcaagc
                                ttgggagttg ctggcggcct cgtcagctct cctcaaacac attagcgacg ttcagcaagc
                                ttgggagttg ctggcggcct cgtcagctct cctcaaacac attagcgacg ttcagcaagc
                                ttgggagttg ctggcggcct cgtcagctct cctcaaacac attagcgacg ttcagcaagc
                                ttgggagttg ctggcggcct cgtcagctct cctcaaacac attagcgacg ttcagcaagc
                                ttgggagttg ctggcggcct Ygtcagctct cctcaaacac attagcgacg ttcagcaagc
                                ttgggagttg ctggcggcct Ygtcagctct cctcaaacac attagcgacg ttcagcaagc
                                ttgggagttg ctggcggcct cgtcagctct cctcaaacac attagcgacg ttcagcaagc
                                TTGGGAGTTG CTGGCGGCCT CGTCAGCTCT CCTCAAACAC ATTAGCGACG TTCAGCAAGC
                                TTGGGAGTTG CTGGCGGCCT CGTCAGCTCT CCTCAAACAC ATTAGCGACG TTCAGCAAGC
                                ttgggagttg ctggcggcct cgtcagctct cctcaaacac attagcgacg ttcagcaagc
                                ttgggagttg ctggcggcct cgtcagctct cctcaaacac attagcgacg ttcagcaagc
                                ttgggagttg ctggcggcct cgtcagctct cctcaaacac attagcgacg ttcagcaagc
                                ttgggagttg ctggcggcct cgtcagctct cctcaaacac attagcgacg ttcagcaagc
                                ttgggagttg ctggcggcct cgtcagctct cctcaaacac attagcgacg ttcagcaagc
                                atgggagttg ctggcggcct cgtcagctct cctcaaacac attagcgacg ttcagcaagc
                                atgggagttg ctggcggcct cgtcagctct cctcaaacac attagcgacg ttcagcaagc
                                ttgggggttg ctggcggcct cgtcagctct cctcaaacac attagcgacg ttcagcaagc
                                TTGGGAGTTG CTGGCGGCCT CGTCAGCTCT CCTCAAACAC ATTAGTGACG TTCAGCAAGC
                                ttgggagttg ctggcggcct cgtcagctct cctcaaacac attagcgacg ttcagcaagc
                                ttgggRgttg ctggcggcct cgtcagctct cctcaaacac attagcgacg ttcagcaagc
                                ttgggagttg ctggcggcct cgtcagctct cctcaaacac attagcgacg ttcagcaagc
                                ttgggagttg ctggcggcct cgtcagctct cctcaaacac attagcgacg ttcagcaagc
                                ttgggagttg ctggcggcct cgtcagctct cctcaaacac attagcgacg ttcagcaagc
                                ttgggagttg ctggcggcct cgtcagctct cctcaaacac attagcgacg ttcagcaagc
                                ttgggagttg ctggcggcct cgtcagctct cctcaaacac attagcgacg ttcagcaagc
                                ttgggagttg ctggcggcct cgtcagctct cctcaaacac attagcgacg ttcagcaagc
                                TTGGGAGTTG CTGGCGGCCT CGTCAGCTCT CCTCAAACAC ATTAGCGACG TTCAGCAAGC

                                CTGACGTGCA CGGCCTTTTT --TCGAYGTG ATAACGATCG TCGTGGGCTG GAGC-GTAGG
                                ccgacgtgca cggccttttt tttcgacgtg ataacgatcg tcgtgggctg gagcggtaag
                                ccgacgtgca cggccttttt tttcgacgtg ataacgatcg tcgtgggctg gagcggtaag
                                ccgacgtgca cggccttttt tttcgacgtg ataacgatcg tcgtgggctg gagcggtaag
                                ccgacgtgca cggccttttt tttcgacgtg ataacgatcg tcgtgggctg gagcggtaag
                                ccgacgtgca cggccttttt tttcgacgtg ataacgatcg tcgtgggctg gagcggtaag
                                ccgacgtgca cggccttttt tttcgacgtg ataacgatcg tcgtgggctg gagcggtaag
                                cNgacgtgcN cgSccttttt --tcgacgtg ataatgatcg tcgKgggctg gaSc-gtagg
                                ctgacgtgca cggccttttt --tcgacgtg ataatgatcg tcgtgggctg gagc-gtagg
                                ctgacgtgca cggccttttt --tcgacgtg ataatgatcg tcgtgggctg gagc-gtagg
                                ctgacgtgca cggccttttt --tcgacgtg ataatgatcg tcgtgggctg gagc-gtagg
                                ctgacgtgca cggccttttt --tcgacgtg ataatgatcg tcgtgggctg gagc-gtagg
                                ctgacgtgca cggccttttt --tcgacgtg ataatgatcg tcgtgggctg gagc-gtagg
                                ctgacgtgca cggccttttt --tcgacgtg ataatgatcg tcgtgggctg gagc-gtagg
                                ctgacgtgca cggccttttt --tcgacgtg ataatgatcg tcgtgggctg gagc-gtagg
                                ctgacgtgca cggccttttt --tcgacgtg ataatgatcg tcgtgggctg gagc-gtagg
                                ctgacgtgca cggccttttt --tcgacgtg ataatgatcg tcgtgggctg gagc-gtagg
                                ctgacgtgca cggccttttt --tcgacgtg ataatgatcg tcgtgggctg gagc-gtagg
                                ctgacgtgca cggccttttt --tcgacgtg ataatgatcg tcgtgggctg gagc-gtagg
                                CTGACGTGCA CGGCCTTTTT --TCGACGTG ATAACGATCG TCGTGGGCTG GAGC-GTAGG
                                CTGACGTGCA CGGCCTTTTT --TCGACGTG ATAACGATCG TCGTGGGCTG GAGC-GTAGG
                                ctgacgtgca cggccttttt --tcgacgtg ataacgatcg tcgtgggctg gagc-gtagg
                                ctgacgtgca cggccttttt --tcgacgtg ataacgatcg tcgtgggctg gagc-gtagg
                                ctgacgtgca cggccttttt --tcgacgtg ataacgatcg tcgtgggctg gagc-gtagg
                                ctgacgtgca cggccttttt --tcgacgtg ataacgatcg tcgtgggctg gagc-gtagg
                                ctgacgtgca cggccttttt --tcgacgtg ataacgatcg tcgtgggctg gagc-gtagg
                                ctgacgtgca cggccttttt --tcgacgtg ataacgatcg tcgtgggctg gagc-gtagg
                                ctgacgtgca cggccttttt --tcgacgtg ataacgatcg tcgtgggctg gagc-gtagg
                                ctgacgtgca cggccttttt --tcgacgtg ataacgatcg tcgtgggctg gagc-gtagg
                                CTGACGTGCA CGGCCTTTTT --TCGACGTG ATAACGATCG TCGTGGGCTG GAGC-GTAGG
                                ctgacgtgca cggccttttt --tcgacgtg ataacgatcg tcgtgggctg gagc-gtagg
                                ctgacgtgca cggccttttt --tcgacgtg ataacgatcg tcgtgggctg gagc-gtagg
                                ctgacgtgca cggccttttt --tcgacgtg ataacgatcg tcgtgggctg gagc-gtagg
                                ctgacgtgca cggccttttt --tcgacgtg ataacgatcg tcgtgggctg gagc-gtagg
                                ctgacgtgca cggccttttt --tcgacgtg ataacgatcg tcgtgggctg gagc-gtagg
                                ctgacgtgca cggccttttt --tcgacgtg ataacgatcg tcgtgggctg gagc-gtagg
                                ctgacgtgca cggccttttt --tcgacgtg ataacgatcg tcgtgggctg gagc-gtagg
                                ctgacgtgca cggccttttt --tcgacgtg ataacgatcg tcgtgggctg gagc-gtaGg
                                CTGACGTGCA CGGCCTTTTT --TCGACGTG ATAACGATCG TCGTGGGCTG GAGC-GTAGG

                                GCGAGC-GGT GAATCGCTTC CAATTCCATT AGACTTTTGG TCCTTCATCG AGAAATAGAC
                                gcgagc-ggt gaatcgcttc caactcc-tt agacttttgg tcct------ ----------
                                gcgagc-ggt gaatcgcttc caactcc-tt agacttttgg tcct------ ----------
                                gcgagc-ggt gaaccgcttc caactcc-tt agacttttgg tcct------ ----------
                                gcgagc-ggt gaatcgcttc caactcc-tt agacttttgg tcct------ ----------
                                gcgagc-ggt gaatcgcttc caactcc-tt agacttttgg tcct------ ----------
                                gcgagc-ggt gaatcgcttc caactcc-tt agacttttgg tcct------ ----------
                                gtgagc-ggt gaatcgcttc caattcc-tN aRactt---- ---------- ----------
                                gtgagc-ggt gaatcgcttc caattcc-tt agactt---- ---------- ----------
                                gtgagc-ggt gaatcgcttc caattcc-tt agactt---- ---------- ----------
                                gtgagc-ggt gaatcgcttc caattcc-tt agactt---- ---------- ----------
                                gtgagc-ggt gaatcgcttc caattcc-tt agactt---- ---------- ----------
                                gtgagc-ggt gaatcgcttc caattcc-tt agactt---- ---------- ----------
                                gtgagc-ggt gaatcgcttc caattcc-tt agactt---- ---------- ----------
                                gtgagc-ggt gaatcgcttc caattcc-tt agactt---- ---------- ----------
                                gtgagc-ggt gaatcgcttc caattca-tt agactt---- ---------- ----------
                                gtgagc-ggt gaatcgcttc caattcc-tt agactt---- ---------- ----------
                                gtgagc-ggt gaatcgcttc caattcc-tt agactt---- ---------- ----------
                                gtgagc-ggt gaatcgcttc caattcc-tt agactt---- ---------- ----------
                                GTGAGC-GGT GAATCGCTTC CAATTCC-TT AGACTT---- ---------- ----------
                                GTGAGC-GGT GAATCGCTTC CAATTCC-TT AGACTT---- ---------- ----------
                                gtgagc-ggt gaatcgcttc caattcc-tt agactt---- ---------- ----------
                                gtgagc-ggt gaatcgcttc caattcc-tt agactt---- ---------- ----------
                                gtgagc-ggt gaatcgcttc caattcc-tt agactt---- ---------- ----------
                                gtgagc-ggt gaatcgcttc caattcc-tt agactt---- ---------- ----------
                                gtgagc-ggt gaatcgcttc caattcc-tt agactt---- ---------- ----------
                                gtgagc-ggt gaatcgcttc caattcc-tt agactt---- ---------- ----------
                                gtgagc-ggt gaatcgcttc caattcc-tt agactt---- ---------- ----------
                                atgagc-ggt gaatcgcttc caattcc-tt agactt---- ---------- ----------
                                GTGAGC-GGT GAATCGCTTC CAATTCC-TT AGACTT---- ---------- ----------
                                gtgagc-ggt gaatcgcttc caattcc-tt agactt---- ---------- ----------
                                gtgagc-ggt gaatcgcttc caattcc-tt agactt---- ---------- ----------
                                gtgagc-ggt gaatcgcttc caattcc-tt agactt---- ---------- ----------
                                gtgagc-ggt gaatcgcttc caattcc-tt agactt---- ---------- ----------
                                gtgagcaggt gaatcgcttc caattcc-tt agactt---- ---------- ----------
                                gtgagc-ggt gaatcgcttc caattcc-tt agactt---- ---------- ----------
                                gtgagc-ggt gaatcgcttc caattcc-tt agactt---- ---------- ----------
                                gtgagc-ggt gaatcgcttc caattcc-tt agactt---- ---------- ----------
                                GTGAGC-GGT GAATCGCTTC CAATTCC-TT AGACTT---- ---------- ----------

                                TCGAACCCTA AGCCTCAGTT ACTAGTCRCC GACGAACGCG AGGCCCCAAG TTCGAAATTT
                                ---------- ---------- ---------- ---------- ---------- ----------
                                ---------- ---------- ---------- ---------- ---------- ----------
                                ---------- ---------- ---------- ---------- ---------- ----------
                                ---------- ---------- ---------- ---------- ---------- ----------
                                ---------- ---------- ---------- ---------- ---------- ----------
                                ---------- ---------- ---------- ---------- ---------- ----------
                                ---------- ---------- ---------- ---------- ---------- ----------
                                ---------- ---------- ---------- ---------- ---------- ----------
                                ---------- ---------- ---------- ---------- ---------- ----------
                                ---------- ---------- ---------- ---------- ---------- ----------
                                ---------- ---------- ---------- ---------- ---------- ----------
                                ---------- ---------- ---------- ---------- ---------- ----------
                                ---------- ---------- ---------- ---------- ---------- ----------
                                ---------- ---------- ---------- ---------- ---------- ----------
                                ---------- ---------- ---------- ---------- ---------- ----------
                                ---------- ---------- ---------- ---------- ---------- ----------
                                ---------- ---------- ---------- ---------- ---------- ----------
                                ---------- ---------- ---------- ---------- ---------- ----------
                                ---------- ---------- ---------- ---------- ---------- ----------
                                ---------- ---------- ---------- ---------- ---------- ----------
                                ---------- ---------- ---------- ---------- ---------- ----------
                                ---------- ---------- ---------- ---------- ---------- ----------
                                ---------- ---------- ---------- ---------- ---------- ----------
                                ---------- ---------- ---------- ---------- ---------- ----------
                                ---------- ---------- ---------- ---------- ---------- ----------
                                ---------- ---------- ---------- ---------- ---------- ----------
                                ---------- ---------- ---------- ---------- ---------- ----------
                                ---------- ---------- ---------- ---------- ---------- ----------
                                ---------- ---------- ---------- ---------- ---------- ----------
                                ---------- ---------- ---------- ---------- ---------- ----------
                                ---------- ---------- ---------- ---------- ---------- ----------
                                ---------- ---------- ---------- ---------- ---------- ----------
                                ---------- ---------- ---------- ---------- ---------- ----------
                                ---------- ---------- ---------- ---------- ---------- ----------
                                ---------- ---------- ---------- ---------- ---------- ----------
                                ---------- ---------- ---------- ---------- ---------- ----------
                                ---------- ---------- ---------- ---------- ---------- ----------
                                ---------- ---------- ---------- ---------- ---------- ----------

                                CACTTTGAAC GGGATCAATC ATGGTCTTTT CGATCTTGAT CTT------G ATGGGGGGGA
                                ---ttgaaaa gggatcaatc atggtctttt cgatctcgat ctt------g ac-gggggga
                                ---ttgaaaa gggatcaatc atggtctttt cgatctcgat ctt------g ac-gggggga
                                ---ttgaaaa gggatcaatc atggtctttt cgatcttgat ctt------g ac-gggggga
                                ---ttgaaaa gggatcaatc atggtctttt cgatctcgat ctt------g ac-gggggga
                                ---ttgaaaa gggatcaatc atggtctttt cgatctcgat ctt------g ac-gggggga
                                ---ttgaaaa gggatcaatc atggtctttt cgatctcgat ctt------g ac-gggggga
                                ---------- -------atc atggtctttt cRatctcgat ctc------g aN-gggggga
                                ---------- -------atc atggtctttt cgatctcgat ctc------g at-gggggga
                                ---------- -------atc atggtctttt cgatctcgat ctc------g at-gggggga
                                ---------- -------atc atggtctttt cgatctcgat ctc------g at-gggggga
                                ---------- -------atc atggtctttt cgatctcgat ctc------g at-gggggga
                                ---------- -------atc atggtctttt cgatctcgat ctc------g at-gggggga
                                ---------- -------atc atggtctttt cgatctcgat ctc------g at-gggggga
                                ---------- -------atc atggtctttt cgatctcgat ctc------g at-gggggga
                                ---------- -------atc atggtctttt cgatctcgat ctc------g ag-gggggga
                                ---------- -------atc atggtctttt cgatctcgat ctc------g at-gggggga
                                ---------- -------atc atggtctttt cgatctcgat ctc------g at-gggggga
                                ---------- -------atc atggtctttt cgatctcgat ctc------g at-gggggga
                                ---------- -------ATC ATGGTCTTTT CGATCTCGAT CTCGATCTCG AT-GGGGGGA
                                ---------- -------ATC ATGGTCTTTT CGATCTCGAT CTC------G AT-GGGGGGA
                                ---------- -------atc atggtcttct cgatctcgat ctt------g atggggggga
                                ---------- -------atc atggtctttt cgatctcgat ctt------g atggggggga
                                ---------- -------atc atggtctttt cgatctcgat ctt------g atggggggga
                                ---------- -------atc atggtctttt cgatctcgat ctt------g atggggggga
                                ---------- -------atc atcgtctttt cgatctcgat ctt------g atggggggga
                                ---------- -------atc atggtctttt cgatctcgat ctt------g atggggggga
                                ---------- -------atc atggtctttt cgatctcgat ctt------g atggggggga
                                ---------- -------atc atggtctttt cgatctcgat ctt------g acggggggga
                                ---------- -------ATC ATGGTCTTTT CGATCTCGAT CTT------G ATGGGGGGGA
                                ---------- -------atc atggtctttt cgatctcgat ctt------g atggggggga
                                ---------- -------atc atggtctttt cgatctcgat ctt------g aYggggggga
                                ---------- -------atc atSgtctttt cgatctcgat ctt------g atggggggga
                                ---------- -------atc atggtctttt cgatctcgat ctt------g atggggggga
                                ---------- -------atc atcgtctttt cgatctcgat ctt------g atggggggga
                                ---------- -------atc atggtctttt cgatctcgat ctt------g atggggggga
                                ---------- -------atc atcgtctttt cgatctcgat ctt------g atggggggga
                                ---------- -------atc atggtctttt cgatctcgat ctt------g atggggggga
                                ---------- -------ATC ATGGTCTTTT CGATCTCGAT CTT------G ATGGGGGGGA

                                AANCTTT-GA CCTTCG-AGA GACCCAAGCC TTAGTTACTA GTCGGTCGTG AGGCCAACGA
                                aa-cttttga ccttcg-aga gacccaagcc ttagttacta gtcggtcgtg aggccaacga
                                aa-cttttga ccttcg-aga gacccaagcc ttagttacta gtcggtcgtg aggccaacga
                                aa-cttttga ccttcg-aga gacccaagcc ttagttacta gtcggtcgtg aggccaacga
                                aa-cttttga ccttcg-aga gacccaagcc ttagttacta gtcggtcgtg aggccaacga
                                aa-cttttga ccttcg-aga gacccaagcc ttagttacta gtcggtcgtg aggccaacga
                                aa-cttttga ccttcg-aga gacccaagcc ttagttacta gtcggtcgtg aggccaacga
                                aa-cttttga ccttcg-aga gacccaagcc ttagttacta gtcggtcgtg aggccaacga
                                aa-cttttga ccttcg-aga gacccaagcc ttagttacta gtcggtcgtg aggccaacga
                                aa-cttttga ccttcg-aga gacccaagcc ttagttacta gtcggtcgtg aggccaacga
                                aa-cttttga ccttcg-aga gacccaagcc ttagttacta gtcggtcgtg aggccaacga
                                aa-cttttga ccttcg-aga gacccaagcc ttagttacta gtcggtcgtg aggccaacga
                                aa-cttttga ccttcg-aga gacccaagcc ttagttacta gtcggtcgtg aggccaacga
                                aa-cttttga ccttcg-aga gacccaagcc ttagttacta gtcggtcgtg aggccaacga
                                aa-cttttga ccttcg-aga gacccaagcc ttagttacta gtcggtcgtg aggccaacga
                                aa-cttttgc ccttcg-aga gacccaaccc ttagttacta gtcggtcgtg aggccaacga
                                aa-cttttga ccttcg-aga gacccaagcc ttagttacta gtcggtcgtg aggccaacga
                                aa-cttttga ccttcg-aga gacccaagcc ttagttacta gtcggtcgtg aggccaacga
                                aa-cttttga ccttcg-Aga gacccaagcc ttagttacta gtcggtcgtg aggccaacga
                                AA-CTTTTGA CCTTCG-AGA GACCCAAGCC TTAGTTACTA GTCGGTCGTG AGGCCAACGA
                                AA-CTTTTGA CCTTCG-AGA GACCCAAGCC TTAGTTACTA GTCGGTCGTG AGGCCAACGA
                                aa-cttttga ccttcg-aga gacccgagcc ttagttacta gtcggtcgtg aggccaacga
                                aa-cttttga ccttcg-aga gacccgagcc ttagttacta gtcggtcgtg aggccaacga
                                aa-cttttga ccttcg-aga gacccgagcc ttagttacta gtcggtcgtg aggccaacga
                                aa-cttttga ccttcg-aga gacccgagcc ttagttacta gtcggtcgtg aggccaacga
                                aa-cttttga ccttcg-aga gacccgagcc ttagttacta gtcggtcgtg aggccaacga
                                aa-cttttga ccttcg-aga gacccgagcc ttagttacta gttggtcgtg aggccaacga
                                aa-cttttga ccttcg-aga gacccgagcc ttagttacta gtcggtcgtg aggccaacga
                                aa-cttttga ccttcg-aga gacccgagcc ttagttacta gtcggtcgtg aggccaacga
                                AA-CTTTT-T CCTTCGGAGA GACATGAGCC TTAGTTACTC GTCGGTCGTG AGGCCAACGA
                                aa-cttttga ccttcg-aga gacccgagcc ttagttacta gtcggtcgtg aggccaacga
                                aa-cttttga ccttcg-aga gacccgagcc ttagttacta gtcggtcgtg aggccaacga
                                aa-cttttga ccttcg-aga gacccgagcc ttagttacta gtcggtcgtg aggccaacga
                                aa-cttttga ccttcg-aga gacccgagcc ttagttacta gtcggtcgtg aggccaacga
                                aa-cttttga ccttcg-aga gacccgagcc ttagttacta gtcggtcgtg aggccaacga
                                aa-cttttga ccttcg-aga gacccgagcc ttagttacta gtcggtcgtg aggccaacga
                                aa-cttttga ccttcg-aga gacccgagcc ttagttacta gtcggtcgtg aggccaacga
                                aa-cttttga ccttcg-aga gacccgagcc ttagttacta gtcggtcgtg aggccaacga
                                AA-CTTTTGA CCTTCG-AGA GACCCGAGCC TTAGTTACTA GTCGGTCGTG AGGCCAACGA

                                ACACAGGGCC CTAGGTTTGA AACTTTG-AA GCAACTGCRA TTCCCTCCAT CTGGATTCTG
                                acgcagggcc ctaggtttga aactttg-aa gcaatcacaa ttctctctgt ??????????
                                acgcagggcc ctaggtttga aactttg-aa gcaatcacaa ttctctctgt ctcgatc???
                                acgcagggcc ctaggtttga aactttg-aa gcaatcacaa ttctctctgt ctcgatcctg
                                acgcagggcc ctaggtttga aactttg-aa gcaatcacaa ttctctctgt ctcgatcctg
                                acgcagggcc ctaggtttga aactttg??? ?????????? ?????????? ??????????
                                acgcagggcc ctaggttt?? ?????????? ?????????? ?????????? ??????????
                                acgcaggg-c ctaggtttga aactttg-aa gcaatcgcaa ttccctctgt ctcgatcctg
                                acgcaggg-c ctaggtttga aactttg-aa gcaatcgcaa ttccctctgt ctcgatcctg
                                acgcaggg-c ctaggtttga aactttg-aa gcaatcgcaa ttccctctgt ctcgatcctg
                                acgcaggg-c ctaggtttga aactttg-aa gcaatcgcaa ttccctctgt ctcgatcctg
                                acgcaggg-c ctaggtttga aactttg-aa gcaatcgcaa ttccctctgt ctcgatcctg
                                acgcaggg-c ctaggtttga aactttg-aa gcaatcgcaa ttccctctgt ctcgatcctg
                                acgcaggg-c ctaggtttga aactttg-aa gcaatcgcaa ttccctctgt ctcgatcctg
                                acgcaggg-c ctaggtttga aactttg-aa gcaatcgcaa ttccctctgt ctcgatcctg
                                acccaggg-c ctaggtttga aactttg-aa gcaatcgcaa ttccctctgt ctcgatcctg
                                acgcaggg-c ctaggtttga aacTttg-aa gcaatcgcaa ttccctctgt ctcgatcctg
                                acgcaggg-c ctaggtttga aactttg-aa gcaatcgcaa ttccctctgt ctcgatcctg
                                acgcaggg-c ctaggtttga aactttg-aa gcaatcgcaa ttccctc??? ??????????
                                ACGCAGGG-T CTAGGTTTGA AACTTTG-AA GCAATCGCAA TTCCCTCTGT CTCGATCCTG
                                ACGCAGGG-C CTAGGTTTGA AACTTTG-AA GCAATCGCAA TTCCCTCTGT CTCGATCCTG
                                acgcaggg-c ctaggtttga aactttg-aa gcaatcgcaa ttccctctgt ctcgatcctg
                                acgcaggg-c ctaggtttga aactttg-aa gcaatcgcaa ttccctctgt ctcgatcctg
                                acgcaggg-c ctaggtttga aactttg-aa gcaatcgcaa ttccctctgt ctcgatcctg
                                acgcaggg-c ctaggtttga aactttg-aa gcaatcgcaa ttccctctgt ctcgatcctg
                                acgcaggg-c ctaggtttga aactttg-aa gcaatcgcaa ttccctctgt ctcgatcctg
                                acgcaggg-c ctaggtttga aactttg-aa gcaatcgcaa ttccctctgt ctcgatcctg
                                acgcaggg-c ctaggtttga aactttg-aa gcaatcgcaa ttccctctgt ctcgatcctg
                                acgcaggg-c ctaggtttga aactttg-aa gcaatcgcaa ttccctctgt ctcgatcccg
                                ACGCAGGG-C CTAGGTTTGA AACTTTG-AA GCAATCGCAA TTCCCTCTGT CTCGATCCTG
                                acgcaggg-c ctaggtttga aactttg-ta gcaatcgcaa ttccctctgt ctcgatcctg
                                acgcaggg-c ctaggtttga aactttg-ta gcaatcgcaa ttccctctgt ctcgatcctg
                                acgcaggg-c ctaggtttga aactttg-ta gcaatcgcaa ttccctctgt ctcgatcctg
                                acgcaggg-c ctaggtttga aactttg-ta gcaatcgcaa ttccctctgt ctcgatcctg
                                acgcaggg-c ctaggtttga aactttg-ta gcaatcgcaa ttccctctgt ctcgatcctg
                                acgcaggg-c ctaggtttga aactttg-ta gcaatcgcaa ttccctctgt ctcgatcctg
                                acgca????? ?????????? ?????????? ?????????? ?????????? ??????????
                                acgcaggG-C ctaggtttga aactttg-aa gcaatcgcaa ttccctctgt ctcgatcctg
                                ACGCAGGG-C CTAGGTTTGA AACTTTG-AA GCAATCGCAA TTCCCTCTGT CTCGATCCTG

                                GAT-CATTTG AACTCTTGAC CT
                                ?????????? ?????????? ??
                                ?????????? ?????????? ??
                                cat-catttg aactc????? ??
                                cat-catttg aactc????? ??
                                ?????????? ?????????? ??
                                ?????????? ?????????? ??
                                gat-catttg aactcttgac ct
                                gat-catttg aactcttgac ct
                                gat-catttg aactc????? ??
                                gat-catttg aactc????? ??
                                gat-catttg aactc????? ??
                                gat-catttg aactc????? ??
                                gat-catttg aactc????? ??
                                gat-catttg aactc????? ??
                                gat-catttg aactc????? ??
                                g????????? ?????????? ??
                                gat-catttg aa-tcttgac ct
                                ?????????? ?????????? ??
                                GAT-CATTTG AACTCTTGAC CT
                                GAT-CATTTG AACTCTTGAC CT
                                aat-catttg aactcttgac ct
                                aat-catttg aactc-tgac ct
                                aat-catttg aactc-tgac ct
                                aat-catttg aactc????? ??
                                aat-catttg aactc????? ??
                                aat-catttg aactc????? ??
                                aat-catttg aactc????? ??
                                aat-catttg aactc????? ??
                                AAT-CATCTG AACT?????? ??
                                aat-catttg aactcttgac ct
                                aat-catttg aactcttgac ct
                                aat-catttg aactcttgac ct
                                aat-catttg aactcttgac ct
                                aat-catttg aactcttgac ct
                                a????????? ?????????? ??
                                ?????????? ?????????? ??
                                aat-catttg aactcTTgac ct
                                AAT-CATTTG AACTCTTGAC CT
